# Supplementary material for: Regional variation in the landscape ecology of West Nile virus sentinel chicken seroconversion in Florida
Source: PLoS One. 2024 Oct 25;19(10):e0305510. doi: 10.1371/journal.pone.0305510 (PMC11508685; doi:10.1371/journal.pone.0305510)
Supplement: S1 Table — Pearson’s coefficient (r) values for each variable with WNV seroconversion rate weighted by number of weeks sampled. (XLSX) [file pone.0305510.s001.xlsx]

## Sheet: Sheet1
Region		Developed	Agricultural	Forest	Wetland
Northwest	LULC variables	PL low intensity developed within 0.5 km	ED open water within 0.5 km	ED aggregated forest within 2 km	ED pasture/hay within 5 km
	Pearson's r	0.077	-0.125	-0.057	0.193
North	LULC variables	PL low intensity developed within 6.5 km	PL open water within 6.5 km	ED aggregated forest within 2 km	PL grassland / herbaceous within 3.5 km
	Pearson's r	-0.114	0.405	0.071	-0.066
North-Central	LULC variables	PL low intensity developed within 5 km	ED open water within 0.5 km	ED aggregated forest within 3.5 km	PL pasture / hay within 3.5 km
	Pearson's r	-0.252	-0.01	-0.048	0.111
South-Central	LULC variables	ED low intensity developed within 6.5 km	ED woody wetland within 2 km	ED aggregated forest within 0.5 km	PL cultivated crops within 3.5 km
	Pearson's r	-0.186	0.088	0.329	-0.119
South	LULC variables	PL high intensity developed within 0.5 km	ED open water within 5 km	ED aggregated forest within 0.5 km	PL cultivated crops within 2 km
	Pearson's r	-0.194	0.48	-0.218	-0.412
All-Florida	LULC variables	PL medium intensity developed within 2 km	ED open water within 5 km	ED aggregated forest within 0.5 km	PL pasture/hay within 3.5 km
	Pearson's r	-0.045	-0.111	0.245	-0.153
