# Supplementary material for: Regional variation in the landscape ecology of West Nile virus sentinel chicken seroconversion in Florida
Source: PLoS One. 2024 Oct 25;19(10):e0305510. doi: 10.1371/journal.pone.0305510 (PMC11508685; doi:10.1371/journal.pone.0305510)
Supplement: S2 Table — (XLSX) [file pone.0305510.s002.xlsx]

## Sheet: Sheet1
Supplementary Table 2
Region	Intercept	Develop-ed	Cropland	Forest	Wetland	Degrees of Freedom	logLik	AIC	Delta AIC	AICw
North west		pl low intensity urban within 0.5 km	ed pasture within 5 km	ed aggregated forest within 2 km	ed open water within 0.5 km
	-1.96	X	X	-0.299	X	5	-74.062	158.123	0	0.208
	-2.019	X	X	X	X	4	-75.37	158.739	0.616	0.153
	-1.889	X	-0.135	-0.297	X	6	-73.905	159.81	1.687	0.09
	-1.954	X	X	-0.291	0.02	6	-74.048	160.097	1.973	0.078
	-1.96	-0.013	X	-0.304	X	6	-74.058	160.117	1.994	0.077
North		pl low intensity urban within 6.5 km	pl herbaceous within 3.5 km	ed aggregated forest within 2 km	pl open water within 6.5 km
	-1.55	X	X	X	X	4	-72.79	153.58	0	0.181
	-1.571	X	X	0.191	X	5	-71.888	153.775	0.195	0.164
	-1.516	X	X	X	-0.112	5	-72.469	154.937	1.357	0.092
	-1.579	X	0.101	X	X	5	-72.548	155.096	1.515	0.085
	-1.565	-0.06	X	X	X	5	-72.702	155.404	1.823	0.073
	-1.589	X	0.073	0.183	X	6	-71.737	155.475	1.894	0.07
North-Central		pl low intensity urban within 5 km	pl pasture within 3.5 km	ed aggregated forest within 3.5 km	ed open water within 0.5 km
	-2.676	-0.232	X	X	X	5	-75.633	161.266	0	0.457
	-2.676	-0.227	X	X	0.055	6	-75.48	162.961	1.694	0.196
	-2.674	-0.224	0.026	X	X	6	-75.61	163.22	1.954	0.172
South-Central		ed low intensity urban within 6.5 km	pl cultivated crops within 3.5 km	ed aggregated forest within 0.5 km	ed woody wetland within 2 km
	-2.368	X	X	0.251	-0.199	6	-91.0203	194.041	0	0.227
	-2.348	-0.105	X	0.23	-0.204	7	-90.5314	195.063	1.022	0.136
	-2.348	X	0.118	0.254	-0.17	7	-90.6517	195.303	1.263	0.121
	-2.37	X	0.192	0.194	X	6	-91.957	195.914	1.873	0.089
South		pl high intensity urban within 0.5 km	ed cultivated crops within 2 km	ed aggregated forest within 0.5 km	ed open water within 5 km
	-2.732	X	X	X	-0.341	3	-41.165	88.329	0	0.16
	-2.714	X	0.231	X	X	3	-41.368	88.736	0.406	0.131
	-2.741	X	0.155	X	-0.251	4	-40.387	88.774	0.445	0.128
	-2.741	-0.141	X	X	-0.33	4	-40.825	89.65	1.321	0.083
	-2.724	-0.147	0.221	X	X	4	-41.045	90.09	1.761	0.066
	-2.749	-0.128	0.148	X	-0.244	5	-40.12	90.24	1.911	0.062
	-2.734	X	X	-0.03707	-0.329	4	-41.144	90.289	1.96	0.06
All Florida		pl medium intensity urban within 2 km	pl pasture within 3.5 km	ed aggregated forest within 0.5 km	ed open water within 5 km
	-2.08	X	X	X	X	5	-375.594	761.188	0	0.179
	-2.092	X	X	0.096	X	6	-374.773	761.546	0.358	0.15
	-2.067	X	X	X	-0.065	6	-375.15	762.3	1.112	0.103
	-2.069	-0.04	X	X	X	6	-375.384	762.768	1.58	0.081
	-2.082	X	X	0.091	-0.058	7	-374.417	762.834	1.646	0.079
	-2.066	X	0.035	X	X	6	-375.485	762.97	1.782	0.074
