# Supplementary material for: Regional variation in the landscape ecology of West Nile virus sentinel chicken seroconversion in Florida
Source: PLoS One. 2024 Oct 25;19(10):e0305510. doi: 10.1371/journal.pone.0305510 (PMC11508685; doi:10.1371/journal.pone.0305510)
Supplement: S3 Table — (XLSX) [file pone.0305510.s003.xlsx]

## Sheet: Sheet1
Region	Moran I p-value
Northwest	1.055e-09
North	5.259e-09
North-Central	0.003
South-Central	4.129e-05
South	0.356
All-Florida	0
